# Supplementary material for: BcMF30a and BcMF30c, Two Novel Non-Tandem CCCH Zinc-Finger Proteins, Function in Pollen Development and Pollen Germination in Brassica campestris ssp. chinensis
Source: Int J Mol Sci. 2020 Sep 3;21(17):6428. doi: 10.3390/ijms21176428 (PMC7504113; doi:10.3390/ijms21176428)
Supplement: Supplementary file 1 [file ijms-21-06428-s001.zip]

Archive with 4 entries (3 files):
- Supplementary Figures and Tables/
- Supplementary Figures and Tables/Figure S1-S7.pdf
- Supplementary Figures and Tables/Table S1.xlsx
- Supplementary Figures and Tables/Table S2-S4.pdf
