# Supplementary material for: BcMF30a and BcMF30c, Two Novel Non-Tandem CCCH Zinc-Finger Proteins, Function in Pollen Development and Pollen Germination in Brassica campestris ssp. chinensis
Source: Int J Mol Sci. 2020 Sep 3;21(17):6428. doi: 10.3390/ijms21176428 (PMC7504113; doi:10.3390/ijms21176428)
Supplement: Supplementary file 1 [file ijms-21-06428-s001.zip › Supplementary Figures and Tables/Table S1.xlsx]

## Sheet: Sheet1
Table S1. Detailed information of male fertility-related CCCH zinc-finger genes in Brassica campestris and information relevant to Arabidopsis thaliana
Arabidopsis thaliana				Brassica campestris
Gene Name	AGI ID	Number of CCCH motif		B.campestris Gene ID	Protein Sequence	CCCH motifs	Number of CCCH motif	Type of the CCCH motifs
-	-	-		Bra030149	MSDRENPEKGDEEAKETDTRTESTSMGETEENEPERHGLGDSSEYPVRIGVEDCYYYMKKGRCGYGLSCRFNHPPLPQRDQMRHDMVQPSRYPVRPQLPERSQMRHDMVQTSPYPGAGDCIQYLQTGKCSYGPKCRFNHPPSPRDIGAIDCRQYLQTGQCSYGPKCRYNHPPSPFFQKGDCKNGSGCKFTHSMSGDGAEAEPMRQDTSWGKKRHAAKSSSRPWKRERQAHDLEERKQKKRRVENLRIDPNVQSGEGGSQTEQRLEVPENRNVNAQEQADMERQNREAQEKAQEERRPRIDNERRQARLRLERMQPRVLTNNVDQLREALPDIGIERKEGDGF	|ZF1:CYYYMKKGRCGYGLSCRFNH|ZF2:CIQYLQTGKCSYGPKCRFNH|ZF3:CRQYLQTGQCSYGPKCRYNH|ZF4:CKFFQKGDCKNGSGCKFTH|	4	|853|853|853|x53|
AtC3H9	AT1G29560/AT1G29570	1		Bra030151	MADALDNQQEVQRSGSNETESRSNEETKGQTLDMRPSGSGTRSVEKAVVRYDRDTRFRDANREATPDRDPIAHAIYWEKKVQELRVRNAEMKQRRANETIQKQRLRNAEMQQRRANKTESISIEETKGETVDMRPSGPWEKAVIRYDRDTRFWEDKMQQQRLRDVEMRQRRANETESRSIEETEGETVDTRPSGSGEKVGQTRPSGSRRWSPVVRYNRDTRSWEENREYLESSGRENEAVQIRDQNETYIQQRQRDDEMQQRRSRETESIFFQQQKNREYECSGSRMNEAGPIRDPRILENLRDFGMQQRRRHETEWRFQKQQNRAEAPDLGYKRRRFEQEQYPTRPRIKKGVCHFYLKKGWCGFGSDCVFKHPTPSWRFDERRYETEVPENMARTVYG…	|ZF1:CHFYLKKGWCGFGSDCVFKH|	1	|853|
AtC3H10	AT1G29600	2		Bra032326	MGDGARESKRQARRRESRSMEETKERNPDLRPRKSDVRTERRHDHKESYTDIKRLTSHETDKIDEKRQRDVEKLEIEAEEISEEQRLKVEKNGGRLVRDLSQERNMDLRSSKSDVRTHRRHKRDPRICAEKRFFRRGFCKDGSDCKFIHAKNNEALRLPNTMRQPLSHPKDRDGADTMRQGSGRHETESAYRPEEKKYNDPQEQRDNTEWQRGEAQENVHEHRQRDITDCQRYYEMGRRDAQEIVVKQHRQRDITESLRYFEMGRRDAQVIVQQHRQREASGRQRYLEEEKSEEAQENDQEQRLMVTTLDGRFDERRHETESSSMAEKRFFRRGFCKDGSDCKFIHAKNNEALRLPNTMRQPLSHPKDRDGADTMRQGSGRHETESAYRPEEKKYNDPQ…	|ZF1:AEKRFFRRGFCKDGSDCKFIH|ZF2:AEKRFFRRGFCKDGSDCKFIH|	2	|x53|x53|
AtC3H15/CDM1	AT1G68200	2		Bra004288	MENETAPFSYSGTSAVGIVNSHGEPSQLYHSSRSVMQQRQDMVNREALCYTRLHEASLEAEVLRLENTELRSMNLHLKKELDQLIRSSIQNRFGYDRVPFRMLSNLSIGGGNNRGAEDAENQNRAVNRDDVSDESPTSVIASEDLNRSSLPKSISVRSSGYSKSSQGVCGGAAAQCGKPRGAVAKPGACGQQLSTTQRVYVRGGKKEEEEEIEVEVYNQGMTKTELCNKWQETGTCPYGDHCQFAHGIKELRPVIRHPRYKTEVCRMVLAGDICPYGHRCHFRHSLSEQEKLMAAGCKPNNKSSFKLVK	|ZF1:CNKWQETGTCPYGDHCQFAH|ZF2:CRMVLAGDICPYGHRCHFRH|	2	|853|853|
AtC3H18	AT2G05160	1		Bra015163	MNFTESMNVVHSRIQQLEPENASKIIGYLLMQDHGDLDMIRLAFCPDSVMHSMINFVKYELAKDPRYNSPPSDHAPTLSFGSFTGSSIQPPSVSVSPPLRTGYWENSTEVDSLHSNVQFLNFEDSMTSPEFSNGFFSRDHQCLPLRTSRRSPSLPEFPVKICHYFNKGYCKHGHNCRYFHGQIIPEREGFSQMFNPNNLSDEEHVVSPGSLEKLEGEIIELLKSRRGAPISIASLPMMYYEKYARTLQAEGYLTESQRHGKAGYSLTKLLARLNNTIRLIDRPHGQHSVILAEDVSKFVEYMGERNEHGAILPGSRQIYLTFPAESSFTEHDVSNYFSKFGHVEDVRIPCQQKRMFGFVTFVYTETVKLILVKGNPHFICGARVLVKPYREKSRSSRYL…	|ZF1:CHYFNKGYCKHGHNCRYFH|	1	|753|
				Bra013181	MNFTESMNVVHNRIQQLEPENASKIIGYLLLMQEHGDRDMIRLAFCPDSVMRSMINFVKCELAKDPRYYSPPSDHLPIRSSFGSFTGSSIQPPSASVSPPLRIGSWENSTEVDSLQFLNFDESMTSPEFSSGFFSRDHQCLPLRTSRRSPSLPEFPVKICHYFSKGHCKHGNNCRYFHGQIIPERESFSQMFNPNNVSDEEHVVSPGSLEKLEGEIIELLKSRRGAPISIASLPMMYFEKYGRTLQAEGYLTESQRHGKAGYSLTKLLARLKNTIRLIDRPHGQHSVILAEDVPKFVEYMEERNEHGAILAGSKQIYLTFPAESSFTEHDVSNYFSKFGHVEDVRIPCQQKRMFGFVTFVYTETVRLILAKGNPHFICGARVLVKPYREKSRSSRYLDN…	|ZF1:CHYFSKGHCKHGNNCRYFH|	1	|753|
AtC3H26/ZFN2	AT2G32930	5		Bra021817	MSETPQVQNSTGSIPSSDKTEDTLTKVKVNEENMDEPSLFPDRPGERDCHYFMRTGKCGYGSSCRYNHPVSHVPEAVFYHREELPERVGQPDCEYFLKTGACKYGAACKYNHPKDRNGAGPVLFNALGYPMRQGEKSCPYYMQKGMCRFGVACKFHHPQTHNAQPTSFPFGGSLPVMSLAPATYEAMSRPQALHPQAYSFMVAPPQGWSTFMGGYDMKTELDSSSEKAECSFFMKTGTCKYGDNCKYSHPKERMLLSPPPNLFNPVVLPARPGLPACGNFKAYGFCKYGANCKFDHPVPVNTYNNTGSTMPSPPSAYAPPVSTPVRITSPPGRSNGGDKPAAEDNSSETVKEEDGPDKAEVHDSSQLSHGSTALSNDAENPGPETKKEDDDPLPADNSG…	|ZF1:CHYFMRTGKCGYGSSCRYNH|ZF2:CEYFLKTGACKYGAACKYNH|ZF3:CPYYMQKGMCRFGVACKFHH|ZF4:CSFFMKTGTCKYGDNCKYSH|ZF5:CGNFKAYGFCKYGANCKFDH|	5	|853|853|853|853|853|
AtC3H39	AT3G19360	3		Bra038204	MDSSYSDSRPMFVQSPYGGGWNQTQTNDSMNNEQSESESQSQPSLKRPRLHDDTVFNPTSNNSSWMAPPSMNKGTANIFYKTRMCAKFKAGTCMNGDPCNFAHGMEDLRQPPSNWQEIVGPPPPPAVQDRGRERERERERPSSSSVSASNWEDDQKIILRMKLCRKFCFGEECPYGDRCNFVHQDLSKFRDESGKLRESLAISVGTDPASVENGGGTGSHQVEVNRRGGIPVPASLNNGVVKTVYWKTRICMKFENGQCPFGDNCHFAHGQAELLHYSGEAVKAVASLSKQTVVPGNEAFAMKPSAAQVVTSDASGLNDEGRRKKCLLKWSDSKKINRIYGDWIDDLPVGQKSTKPVES	|ZF1:CAKFKAGTCMNGDPCNFAH|ZF2:CRKFCFGEECPYGDRCNFVH|ZF3:CMKFENGQCPFGDNCHFAH|	3	|753|853|753|
				Bra001745	MDSSYSDSRPYGVWNQTQMVDSMSNDQSESQTMPQLKRPKLVDDNNTSWNVPSSNAPPVNKGTANIFYKTRMCVKFKSGACRNGELCNFAHGMEDLRQPPSNWQEIVGPPVQDREKERERERERLSSVSGGNNSNNSGNWEDDQKIILRMKLCRKFCFGEECPYGDRCNFIHEDLSKFREENGKLRESLAISVVDPLSVENGVVAFSQQVEVVRQGGVPLPVPAPLNNGVGGVKTVFWKTRLCGKFEKGQCPFGDNCHFAHGQAELLQHSVGRVEGEALNAVAASVSKPMVVPANEAFAMKPTAQVTADSSGLNDEGRRKKCLLKWSDSKKINRIYGDWIDDLPVGQKSTKPVES	|ZF1:CVKFKSGACRNGELCNFAH|ZF2:CRKFCFGEECPYGDRCNFIH|ZF3:CGKFEKGQCPFGDNCHFAH|	3	|753|853|753|
AtC3H47/SZF1/AtTZF11	AT3G55980	2		Bra007205	MGLLEYAACDDLPSFQREIEEKGLDLDEPGLWYCKKLGSNKMGLEQRTPLMVAAMYGSKKVLTFIVSTGKSDVNRACGEERVTALHCAVAGCSVNMVEVINALLDASASANAVDANGNQPLDLFVKVSRFVASPRKKAVELLLRGGGMINEPVEEEEEEEVKIVSKYPADASLPDINEGVYGSDEFRMYSFKVKPCSRAYSHDWTECAFVHPGENARRRDPRKYPYTCVPCPEFRKGSCPKGDSCEYAHGVFESWLHPAQYKTRLCKDETGCARKVCFFAHKREEMRPVNASTGSAVSQSPLEMMPGLYSSGVATRPVSPMSSSVGSSPRNGGSWQNRVNSLSPPALHLNGGSRLKSTLSARDMDMEMELEMRLRGFNNVEETFGSYVSSPSRNSQMSH…	|ZF1:CPEFRKGSCPKGDSCEYAH|ZF2:CKDETGCARKVCFFAH|	2	|753|543|
BBX27	AT1G68190	0		Bra004045	MGGEGEDLEPLFDYHRVQPSNFVCIDDDDDSDVSEVPVKKRSKTSHAVVKKDEDVKVIEVACDDDWLPPPPKAVFNKSKESGEDSTIKALRSKKMELMSFTKTAVDVMQEAQESAKKEAQVSLKTSSEATPAQAPPGPLINDRAKIVITIQDKDGQKQFRVFADEKFERVFKMYTDKEKLDPQHLVFTFDGDKIDPSTTPSNLEMEDGDMIELKSGSNCGLCCSEAFSKVNACLPNLEFQSIRSSLPEFVHQHGTWKGISAKDSDAASLCLTCDAKVHSANALSGRHLRTLLCGFCKNQPCVVRCLDHKMFLCNGCNDKIHGVVSSKHVRHDVRCYTGCPSAKDFAVMWGFRVMDNDVSLEKSFAMAKAKVQREAGFVLEQILELEKLQLREESKGLSL…	|ZF1:CNKWQETGTCPYADHCQFAH|ZF2:CRMVLAGDVCSYGHRCHFRH|	2	|853|853|
